# Supplementary material for: The COVID HOME study research protocol: Prospective cohort study of non-hospitalised COVID-19 patients
Source: PLoS One. 2022 Nov 3;17(11):e0273599. doi: 10.1371/journal.pone.0273599 (PMC9632784; doi:10.1371/journal.pone.0273599)
Supplement: S2 File — (ZIP) [file pone.0273599.s002.zip]

Archive with 3 entries (3 files):
- ZonMw grant approval_10430 01 201 0001.pdf
- Correction of grant number.docx
- Translation ZonMw grant approval_10430 01 201 0001.docx
